# Supplementary material for: Molecular Insights Reveal Psy1, SGR, and SlMYB12 Genes are Associated with Diverse Fruit Color Pigments in Tomato (Solanum lycopersicum L.)
Source: Molecules. 2017 Dec 8;22(12):2180. doi: 10.3390/molecules22122180 (PMC6149895; doi:10.3390/molecules22122180)
Supplement: Supplementary file 1 [file molecules-22-02180-s001.zip]

Archive with 3 entries (3 files):
- Supplementary materials/Supplementary data 1.txt
- Supplementary materials/Supplementary figures.pptx
- Supplementary materials/Supplementary Tables.xls
