# Supplementary material for: Molecular Insights Reveal Psy1, SGR, and SlMYB12 Genes are Associated with Diverse Fruit Color Pigments in Tomato (Solanum lycopersicum L.)
Source: Molecules. 2017 Dec 8;22(12):2180. doi: 10.3390/molecules22122180 (PMC6149895; doi:10.3390/molecules22122180)
Supplement: Supplementary file 1 [file molecules-22-02180-s001.zip › Supplementary materials/Supplementary data 1.txt]

Genomic, cds, and protein sequences of SGR gene for the genotypes Heinz1706, KNR3 (red fruited line), and BUC30 (green fruited line) 

>Heinz1706 -SGR-gDNA
ATGGGAACTTTGACTACTTCTCTAGTGGTTCCATCTAAGCTCAACAATGAACAACAGAGCTCTATTTTTATACACAAAACTAGAAGGAAATGCAAGAAGAATCAATCCATAGTACCTGTAATTAATTTCCACCATCTTTTTTCTTCTTCTTAAGATTCTTCTATTGGTTTGATATTGTTTACTTAATAGTTTTTATTTGTTTGTTGAATGAAAATAGGTGGCAAGGTTATTTGGACCAGCTATATTTGAAGCTTCAAAATTGAAGGTACTTTTTTTGGGAGTTGATGAAGAAAAGCATCCAGGAAAGTTGCCAAGAACATATACACTGACTCATAGTGATATTACTTCTAAACTTACTTTGGCTATCTCCCAAACCATCAATAATTCTCAGGTAATCAAATATTTCTCTTTAGAAATTTTGATGACATATTATTCTGTGTGAGAAATAGTCGAGGTCTATCAGAAACTCTCTTTTAAGGTAGGACTAAGGTTGCGTAAACACCACTCTCTTCATACTTTAGAGTCTAGCCCTTTAATTTAAATTTTGAGTTTATTTCTCCAATGATCACTCAAATAATAATAGTTATTATCTCGGAAAATTATTTTTCTTGTCGATTCCAATTTTCTTCGGCAAAGAAAGTTAATAAGATAATAATTACTATTAGAGTGAACCCTTTAAATTTGGTGGCAATAAGAATATGGAGGTCCTTGATTAGTTGATCATTCTTCTCGAATTATTAGTTGAATGACTATTTGAAAAATCAAATCTTTAATTTGGTGGCAATAAGAATATGGAGTTCCTTGATTAGTTGATCATACTTCTCTATTCCAATTTCCTTTGGCAAAGAAAGTGACTTTACGAGATACTAGTAATTATTAGTTGAATGGTTATTTGAAAAATCAACTCTTTAAATTTGATGGCAATAAGAATATGGAGGTCCTTGATAAGTTGATCGTTCTTCTCGATTTCAATTTCCTTCAGCAAAGAAAGTGATCTGATGAGATAATAATTATTAGTTGAATAACCATTAGAGAAATCAACTTCTTACACTTGGTGGCAATAAGAATATGGGATTCTTGATTAGTTGATCTTCATCTATTGCTGATTCGGAGTATAGGCGAATTCAAGATTTGATCTTTATGAGTTTTGAATTTTAGGACAGCAAACTCAAGTACTAGTAACTTGGAATTTGAATTTGATTCTTGTACATATTTAATGAATTTCTAAACATAGGGTCTGGGCCAAAACTACTAAATTCTACATTCGGTGGATAATGGATCCGTGCCGTCTATTGTTCTCAACTTAAATACTATTATCTAAAGCAATATCAAGCTCATGACGCATGTCGAAATCCCACACATCACATGCTATACTTTTACCACTAAATTATTAGCTGCATATTCATTTAGAGAAGTTCGAAAATATGTTTTTTTTAAATCTTGAATCTGCATCTACATCGTAGTAGAACTTCTGTTGAGAAAAGTGGAAATGGTATGTTTGATTTGCAGTTGCAAGGTTGGTATAACAGACTTCAAAGAGATGAAGTTGTTGCAGAGTGGAAGAAAGTAAAAGGGAAGATGTCACTTCATGTCCATTGCCACATTAGTGGAGGCCATTTTATGTTAGACTTATTTGCTAGACTCAGAAACTACATCTTCTGCAAAGAACTCCCTGTGGTAAGTTCATAATAAATTGCCACCATATCTATGTATGTATGTCGTTCGAACTTCCCAAAATTGTTATTGGTCCTGTGTCAGATCCTTCTTTTGGAGGATCAAACACACAACCATAGGTTAATAGTACCATATTTTCATAACTTGTGTTTTTATTTTGTTTGCATTAGGTTCTCAAGGCTTTTGTTCATGGAGATGAGAATTTACTAAGGAATTATCCAGAGTTACAAGAAGCTTTAGTTTGGGTATATTTTCATTCAAACATTCAAGAATTCAACAAAGTAGAATGTTGGGGTCCACTCAGAGATGCAACTTCCCCCTCATCTTCTTCTGGTGGGGTAGGTGGGGTGAAGAGTACAAGTTTTACAAGCAATAGCAACAAAAAATGGGAATTACCAAAGCCTTGTGAAGAGGCTTGTGCCTGTTGCTTTCCCCCAGTGAGTGTTATGCCTTGGCTTTCTTCAAATCTTGATGGGGTAGGTGAGGAAAATGGGACCATCCAACAAGGCTTGCAAGAGCAGCAAAGTTGA
>KNR3 -SGR-gDNA
ATGGGAACTTTGACTACTTCTCTAGTGGTTCCATCTAAGCTCAACAATGAACAACAGAGCTCTATTTTTATACACAAAACTAGAAGGAAATGCAAGAAGAATCAATCCATAGTACCTGTAATTAATTTCCACCATCTTTTTTCTTCTTCTTAAGATTCTTCTATTGGTTTGATATTGTTTACTTAATAGTTTTTATTTGTTTGTTGAATGAAAATAGGTGGCAAGGTTATTTGGACCAGCTATATTTGAAGCTTCAAAATTGAAGGTACTTTTTTTGGGAGTTGATGAAGAAAAGCATCCAGGAAAGTTGCCAAGAACATATACACTGACTCATAGTGATATTACTTCTAAACTTACTTTGGCTATCTCCCAAACCATCAATAATTCTCAGGTAATCAAATATTTCTCTTTAGAAATTTTGATGACATATTATTCTGTGTGAGAAATAGTCGAGGTCTATCAGAAACTCTCTTTTAAGGTAGGACTAAGGTTGCGTAAACACCACTCTCTTCATACTTTAGAGTCTAGCCCTTTAATTTAAATTTTGAGTTTATTTCTCCAATGATCACTCAAATAATAATAGTTATTATCTCGGAAAATTATTTTTCTTGTCGATTCCAATTTTCTTCGGCAAAGAAAGTTAATAAGATAATAATTACTATTAGAGTGAACCCTTTAAATTTGGTGGCAATAAGAATATGGAGGTCCTTGATTAGTTGATCATTCTTCTCGAATTATTAGTTGAATGACTATTTGAAAAATCAAATCTTTAATTTGGTGGCAATAAGAATATGGAGTTCCTTGATTAGTTGATCATACTTCTCTATTCCAATTTCCTTTGGCAAAGAAAGTGACTTTACGAGATACTAGTAATTATTAGTTGAATGGTTATTTGAAAAATCAACTCTTTAAATTTGATGGCAATAAGAATATGGAGGTCCTTGATAAGTTGATCGTTCTTCTCGATTTCAATTTCCTTCAGCAAAGAAAGTGATCTGATGAGATAATAATTATTAGTTGAATAACCATTAGAGAAATCAACTTCTTACACTTGGTGGCAATAAGAATATGGGATTCTTGATTAGTTGATCTTCATCTATTGCTGATTCGGAGTATAGGCGAATTCAAGATTTGATCTTTATGAGTTTTGAATTTTAGGACAGCAAACTCAAGTACTAGTAACTTGGAATTTGAATTTGATTCTTGTACATATTTAATGAATTTCTAAACATAGGGTCTGGGCCAAAACTACTAAATTCTACATTCGGTGGATAATGGATCCGTGCCGTCTATTGTTCTCAACTTAAATACTATTATCTAAAGCAATATCAAGCTCATGACGCATGTCGAAATCCCACACATCACATGCTATACTTTTACCACTAAATTATTAGCTGCATATTCATTTAGAGAAGTTCGAAAATATGTTTTTTTTAAATCTTGAATCTGCATCTACATCGTAGTAGAACTTCTGTTGAGAAAAGTGGAAATGGTATGTTTGATTTGCAGTTGCAAGGTTGGTATAACAGACTTCAAAGAGATGAAGTTGTTGCAGAGTGGAAGAAAGTAAAAGGGAAGATGTCACTTCATGTCCATTGCCACATTAGTGGAGGCCATTTTATGTTAGACTTATTTGCTAGACTCAGAAACTACATCTTCTGCAAAGAACTCCCTGTGGTAAGTTCATAATAAATTGCCACCATATCTATGTATGTATGTCGTTCGAACTTCCCAAAATTGTTATTGGTCCTGTGTCAGATCCTTCTTTTGGAGGATCAAACACACAACCATAGGTTAATAGTACCATATTTTCATAACTTGTGTTTTTATTTTGTTTGCATTAGGTTCTCAAGGCTTTTGTTCATGGAGATGAGAATTTACTAAGGAATTATCCAGAGTTACAAGAAGCTTTAGTTTGGGTATATTTTCATTCAAACATTCAAGAATTCAACAAAGTAGAATGTTGGGGTCCACTCAGAGATGCAACTTCCCCCTCATCTTCTTCTGGTGGGGTAGGTGGGGTGAAGAGTACAAGTTTTACAAGCAATAGCAACAAAAAATGGGAATTACCAAAGCCTTGTGAAGAGGCTTGTGCCTGTTGCTTTCCCCCAGTGAGTGTTATGCCTTGGCTTTCTTCAAATCTTGATGGGGTAGGTGAGGAAAATGGGACCATCCAACAAGGCTTGCAAGAGCAGCAAAGTTGA
>BUC30-SGR -gDNA
ATGGGAACTTTGACTACTTCTCTAGTGGTTCCATCTAAGCTCAACAATGAACAACAGAGCTCTATTTTTATACACAAAACTAGAAGGAAATGCAAGAAGAATCAATCCATAGTACCTGTAATTAATTTCCACCATCTTTTTTCTTCTTCTTAAGATTCTTCTATTGGTTTGATATTGTTTACTTAATAGTTTTTATTTGTTTGTTGAATGAAAATAGGTGGCAAGGTTATTTGGACCAGCTATATTTGAAGCTTCAAAATTGAAGGTACTTTTTTTGGGAGTTGATGAAGAAAAGCATCCAGGAAAGTTGCCAAGAACATATACACTGACTCATAGTGATATTACTTCTAAACTTACTTTGGCTATCTCCCAAACCATCAATAATTCTCAGGTAATCAAATATTTCTCTTTAGAAATTTTGATGACATATTATTCTGTGTGAGAAATAGTCGAGGTCTATCAGAAACTCTCTTTTAAGGTAGGACTAAGGTTGCGTAAACACCACTCTCTTCATACTTTAGAGTCTAGCCCTTTAATTTAAATTTTGAGTTTATTTCTCCAATGATCACTCAAATAATAATAGTTATTATCTCGGAAAATTATTTTTCTTGTCGATTCCAATTTTCTTCGGCAAAGAAAGTTAATAAGATAATAATTACTATTAGAGTGAACCCTTTAAATTTGGTGGCAATAAGAATATGGAGGTCCTTGATTAGTTGATCATTCTTCTCGAATTATTAGTTGAATGACTATTTGAAAAATCAAATCTTTAATTTGGTGGCAATAAGAATATGGAGTTCCTTGATTAGTTGATCATACTTCTCTATTCCAATTTCCTTTGGCAAAGAAAGTGACTTTACGAGATACTAGTAATTATTAGTTGAATGGTTATTTGAAAAATCAACTCTTTAAATTTGATGGCAATAAGAATATGGAGGTCCTTGATAAGTTGATCGTTCTTCTCGATTTCAATTTCCTTCAGCAAAGAAAGTGATCTGATGAGATAATAATTATTAGTTGAATAACCATTAGAGAAATCAACTTCTTACACTTGGTGGCAATAAGAATATGGGATTCTTGATTAGTTGATCTTCATCTATTGCTGATTCGGAGTATAGGCGAATTCAAGATTTGATCTTTATGAGTTTTGAATTTTAGGACAGCAAACTCAAGTACTAGTAACTTGGAATTTGAATTTGATTCTTGTACATATTTAATGAATTTCTAAACATAGGGTCTGGGCCAAAACTACTAAATTCTACATTCGGTGGATAATGGATCCGTGCCGTCTATTGTTCTCAACTTAAATACTATTATCTAAAGCAATATCAAGCTCATGACGCATGTCGAAATCCCACACATCACATGCTATACTTTTACCACTAAATTATTAGCTGCATATTCATTTAGAGAAGTTCGAAAATATGTTTTTTTTAAATCTTGAATCTGCATCTACATCGTAGTAGAACTTCTGTTGAGAAAAGTGGAAATGGTATGTTTGATTTGCAGTTGCAAGGTTGGTATAACAGACTTCAAAGAGATGAAGTTGTTGCAGAGTGGAAGAAAGTAAAAGGGAAGATGTCACTTCATGTCCATTGCCACATTAGTGGAGGCCATTTTATGTTAGACTTATTTGCTAGACTCAGAAACTACATCTTCTGCAAAGAACTCCCTGTGGCAAGTTCATAATAAATTGCCACCATATCTATGTATGTATGTCGTTCGAACTTCCCAAAATTGTTATTGGTCCTGTGTCAGATCCTTCTTTTGGAGGATCAAACACACAACCATAGGTTAATAGTACCATATTTTCATAACTTGTGTTTTTATTTTGTTTGCATTAGGTTCTCAAGGCTTTTGTTCATGGAGATGAGAATTTACTAAGGAATTATCCAGAGTTACAAGAAGCTTTAGTTTGGGTATATTTTCATTCAAACATTCAAGAATTCAACAAAGTAGAATGTTGGGGTCCACTCAGAGATGCAACTTCCCCCTCATCTTCTTCTGGTGGGGTAGGTGGGGTGAAGAGTACAAGTTTTACAAGCAATAGCAACAAAAAATGGGAATTACCAAAGCCTTGTGAAGAGGCTTGTGCCTGTTGCTTTCCCCCAGTGAGTGTTATGCCTTGGCTTTCTTCAAATCTTGATGGGGTAGGTGAGGAAAATGGGACCATCCAACAAGGCTTGCAAGAGCAGCAAAGTTGA

Heinz1706      ATGGGAACTTTGACTACTTCTCTAGTGGTTCCATCTAAGCTCAACAATGAACAACAGAGC	60
KNR3           ATGGGAACTTTGACTACTTCTCTAGTGGTTCCATCTAAGCTCAACAATGAACAACAGAGC	60
BUC30-SGR      ATGGGAACTTTGACTACTTCTCTAGTGGTTCCATCTAAGCTCAACAATGAACAACAGAGC	60
               ************************************************************

Heinz1706      TCTATTTTTATACACAAAACTAGAAGGAAATGCAAGAAGAATCAATCCATAGTACCTGTA	120
KNR3           TCTATTTTTATACACAAAACTAGAAGGAAATGCAAGAAGAATCAATCCATAGTACCTGTA	120
BUC30-SGR      TCTATTTTTATACACAAAACTAGAAGGAAATGCAAGAAGAATCAATCCATAGTACCTGTA	120
               ************************************************************

Heinz1706      ATTAATTTCCACCATCTTTTTTCTTCTTCTTAAGATTCTTCTATTGGTTTGATATTGTTT	180
KNR3           ATTAATTTCCACCATCTTTTTTCTTCTTCTTAAGATTCTTCTATTGGTTTGATATTGTTT	180
BUC30-SGR      ATTAATTTCCACCATCTTTTTTCTTCTTCTTAAGATTCTTCTATTGGTTTGATATTGTTT	180
               ************************************************************

Heinz1706      ACTTAATAGTTTTTATTTGTTTGTTGAATGAAAATAGGTGGCAAGGTTATTTGGACCAGC	240
KNR3           ACTTAATAGTTTTTATTTGTTTGTTGAATGAAAATAGGTGGCAAGGTTATTTGGACCAGC	240
BUC30-SGR      ACTTAATAGTTTTTATTTGTTTGTTGAATGAAAATAGGTGGCAAGGTTATTTGGACCAGC	240
               ************************************************************

Heinz1706      TATATTTGAAGCTTCAAAATTGAAGGTACTTTTTTTGGGAGTTGATGAAGAAAAGCATCC	300
KNR3           TATATTTGAAGCTTCAAAATTGAAGGTACTTTTTTTGGGAGTTGATGAAGAAAAGCATCC	300
BUC30-SGR      TATATTTGAAGCTTCAAAATTGAAGGTACTTTTTTTGGGAGTTGATGAAGAAAAGCATCC	300
               ************************************************************

Heinz1706      AGGAAAGTTGCCAAGAACATATACACTGACTCATAGTGATATTACTTCTAAACTTACTTT	360
KNR3           AGGAAAGTTGCCAAGAACATATACACTGACTCATAGTGATATTACTTCTAAACTTACTTT	360
BUC30-SGR      AGGAAAGTTGCCAAGAACATATACACTGACTCATAGTGATATTACTTCTAAACTTACTTT	360
               ************************************************************

Heinz1706      GGCTATCTCCCAAACCATCAATAATTCTCAGGTAATCAAATATTTCTCTTTAGAAATTTT	420
KNR3           GGCTATCTCCCAAACCATCAATAATTCTCAGGTAATCAAATATTTCTCTTTAGAAATTTT	420
BUC30-SGR      GGCTATCTCCCAAACCATCAATAATTCTCAGGTAATCAAATATTTCTCTTTAGAAATTTT	420
               ************************************************************

Heinz1706      GATGACATATTATTCTGTGTGAGAAATAGTCGAGGTCTATCAGAAACTCTCTTTTAAGGT	480
KNR3           GATGACATATTATTCTGTGTGAGAAATAGTCGAGGTCTATCAGAAACTCTCTTTTAAGGT	480
BUC30-SGR      GATGACATATTATTCTGTGTGAGAAATAGTCGAGGTCTATCAGAAACTCTCTTTTAAGGT	480
               ************************************************************

Heinz1706      AGGACTAAGGTTGCGTAAACACCACTCTCTTCATACTTTAGAGTCTAGCCCTTTAATTTA	540
KNR3           AGGACTAAGGTTGCGTAAACACCACTCTCTTCATACTTTAGAGTCTAGCCCTTTAATTTA	540
BUC30-SGR      AGGACTAAGGTTGCGTAAACACCACTCTCTTCATACTTTAGAGTCTAGCCCTTTAATTTA	540
               ************************************************************

Heinz1706      AATTTTGAGTTTATTTCTCCAATGATCACTCAAATAATAATAGTTATTATCTCGGAAAAT	600
KNR3           AATTTTGAGTTTATTTCTCCAATGATCACTCAAATAATAATAGTTATTATCTCGGAAAAT	600
BUC30-SGR      AATTTTGAGTTTATTTCTCCAATGATCACTCAAATAATAATAGTTATTATCTCGGAAAAT	600
               ************************************************************

Heinz1706      TATTTTTCTTGTCGATTCCAATTTTCTTCGGCAAAGAAAGTTAATAAGATAATAATTACT	660
KNR3           TATTTTTCTTGTCGATTCCAATTTTCTTCGGCAAAGAAAGTTAATAAGATAATAATTACT	660
BUC30-SGR      TATTTTTCTTGTCGATTCCAATTTTCTTCGGCAAAGAAAGTTAATAAGATAATAATTACT	660
               ************************************************************

Heinz1706      ATTAGAGTGAACCCTTTAAATTTGGTGGCAATAAGAATATGGAGGTCCTTGATTAGTTGA	720
KNR3           ATTAGAGTGAACCCTTTAAATTTGGTGGCAATAAGAATATGGAGGTCCTTGATTAGTTGA	720
BUC30-SGR      ATTAGAGTGAACCCTTTAAATTTGGTGGCAATAAGAATATGGAGGTCCTTGATTAGTTGA	720
               ************************************************************

Heinz1706      TCATTCTTCTCGAATTATTAGTTGAATGACTATTTGAAAAATCAAATCTTTAATTTGGTG	780
KNR3           TCATTCTTCTCGAATTATTAGTTGAATGACTATTTGAAAAATCAAATCTTTAATTTGGTG	780
BUC30-SGR      TCATTCTTCTCGAATTATTAGTTGAATGACTATTTGAAAAATCAAATCTTTAATTTGGTG	780
               ************************************************************

Heinz1706      GCAATAAGAATATGGAGTTCCTTGATTAGTTGATCATACTTCTCTATTCCAATTTCCTTT	840
KNR3           GCAATAAGAATATGGAGTTCCTTGATTAGTTGATCATACTTCTCTATTCCAATTTCCTTT	840
BUC30-SGR      GCAATAAGAATATGGAGTTCCTTGATTAGTTGATCATACTTCTCTATTCCAATTTCCTTT	840
               ************************************************************

Heinz1706      GGCAAAGAAAGTGACTTTACGAGATACTAGTAATTATTAGTTGAATGGTTATTTGAAAAA	900
KNR3           GGCAAAGAAAGTGACTTTACGAGATACTAGTAATTATTAGTTGAATGGTTATTTGAAAAA	900
BUC30-SGR      GGCAAAGAAAGTGACTTTACGAGATACTAGTAATTATTAGTTGAATGGTTATTTGAAAAA	900
               ************************************************************

Heinz1706      TCAACTCTTTAAATTTGATGGCAATAAGAATATGGAGGTCCTTGATAAGTTGATCGTTCT	960
KNR3           TCAACTCTTTAAATTTGATGGCAATAAGAATATGGAGGTCCTTGATAAGTTGATCGTTCT	960
BUC30-SGR      TCAACTCTTTAAATTTGATGGCAATAAGAATATGGAGGTCCTTGATAAGTTGATCGTTCT	960
               ************************************************************

Heinz1706      TCTCGATTTCAATTTCCTTCAGCAAAGAAAGTGATCTGATGAGATAATAATTATTAGTTG	1020
KNR3           TCTCGATTTCAATTTCCTTCAGCAAAGAAAGTGATCTGATGAGATAATAATTATTAGTTG	1020
BUC30-SGR      TCTCGATTTCAATTTCCTTCAGCAAAGAAAGTGATCTGATGAGATAATAATTATTAGTTG	1020
               ************************************************************

Heinz1706      AATAACCATTAGAGAAATCAACTTCTTACACTTGGTGGCAATAAGAATATGGGATTCTTG	1080
KNR3           AATAACCATTAGAGAAATCAACTTCTTACACTTGGTGGCAATAAGAATATGGGATTCTTG	1080
BUC30-SGR      AATAACCATTAGAGAAATCAACTTCTTACACTTGGTGGCAATAAGAATATGGGATTCTTG	1080
               ************************************************************

Heinz1706      ATTAGTTGATCTTCATCTATTGCTGATTCGGAGTATAGGCGAATTCAAGATTTGATCTTT	1140
KNR3           ATTAGTTGATCTTCATCTATTGCTGATTCGGAGTATAGGCGAATTCAAGATTTGATCTTT	1140
BUC30-SGR      ATTAGTTGATCTTCATCTATTGCTGATTCGGAGTATAGGCGAATTCAAGATTTGATCTTT	1140
               ************************************************************

Heinz1706      ATGAGTTTTGAATTTTAGGACAGCAAACTCAAGTACTAGTAACTTGGAATTTGAATTTGA	1200
KNR3           ATGAGTTTTGAATTTTAGGACAGCAAACTCAAGTACTAGTAACTTGGAATTTGAATTTGA	1200
BUC30-SGR      ATGAGTTTTGAATTTTAGGACAGCAAACTCAAGTACTAGTAACTTGGAATTTGAATTTGA	1200
               ************************************************************

Heinz1706      TTCTTGTACATATTTAATGAATTTCTAAACATAGGGTCTGGGCCAAAACTACTAAATTCT	1260
KNR3           TTCTTGTACATATTTAATGAATTTCTAAACATAGGGTCTGGGCCAAAACTACTAAATTCT	1260
BUC30-SGR      TTCTTGTACATATTTAATGAATTTCTAAACATAGGGTCTGGGCCAAAACTACTAAATTCT	1260
               ************************************************************

Heinz1706      ACATTCGGTGGATAATGGATCCGTGCCGTCTATTGTTCTCAACTTAAATACTATTATCTA	1320
KNR3           ACATTCGGTGGATAATGGATCCGTGCCGTCTATTGTTCTCAACTTAAATACTATTATCTA	1320
BUC30-SGR      ACATTCGGTGGATAATGGATCCGTGCCGTCTATTGTTCTCAACTTAAATACTATTATCTA	1320
               ************************************************************

Heinz1706      AAGCAATATCAAGCTCATGACGCATGTCGAAATCCCACACATCACATGCTATACTTTTAC	1380
KNR3           AAGCAATATCAAGCTCATGACGCATGTCGAAATCCCACACATCACATGCTATACTTTTAC	1380
BUC30-SGR      AAGCAATATCAAGCTCATGACGCATGTCGAAATCCCACACATCACATGCTATACTTTTAC	1380
               ************************************************************

Heinz1706      CACTAAATTATTAGCTGCATATTCATTTAGAGAAGTTCGAAAATATGTTTTTTTTAAATC	1440
KNR3           CACTAAATTATTAGCTGCATATTCATTTAGAGAAGTTCGAAAATATGTTTTTTTTAAATC	1440
BUC30-SGR      CACTAAATTATTAGCTGCATATTCATTTAGAGAAGTTCGAAAATATGTTTTTTTTAAATC	1440
               ************************************************************

Heinz1706      TTGAATCTGCATCTACATCGTAGTAGAACTTCTGTTGAGAAAAGTGGAAATGGTATGTTT	1500
KNR3           TTGAATCTGCATCTACATCGTAGTAGAACTTCTGTTGAGAAAAGTGGAAATGGTATGTTT	1500
BUC30-SGR      TTGAATCTGCATCTACATCGTAGTAGAACTTCTGTTGAGAAAAGTGGAAATGGTATGTTT	1500
               ************************************************************

Heinz1706      GATTTGCAGTTGCAAGGTTGGTATAACAGACTTCAAAGAGATGAAGTTGTTGCAGAGTGG	1560
KNR3           GATTTGCAGTTGCAAGGTTGGTATAACAGACTTCAAAGAGATGAAGTTGTTGCAGAGTGG	1560
BUC30-SGR      GATTTGCAGTTGCAAGGTTGGTATAACAGACTTCAAAGAGATGAAGTTGTTGCAGAGTGG	1560
               ************************************************************

Heinz1706      AAGAAAGTAAAAGGGAAGATGTCACTTCATGTCCATTGCCACATTAGTGGAGGCCATTTT	1620
KNR3           AAGAAAGTAAAAGGGAAGATGTCACTTCATGTCCATTGCCACATTAGTGGAGGCCATTTT	1620
BUC30-SGR      AAGAAAGTAAAAGGGAAGATGTCACTTCATGTCCATTGCCACATTAGTGGAGGCCATTTT	1620
               ************************************************************

Heinz1706      ATGTTAGACTTATTTGCTAGACTCAGAAACTACATCTTCTGCAAAGAACTCCCTGTGGTA	1680
KNR3           ATGTTAGACTTATTTGCTAGACTCAGAAACTACATCTTCTGCAAAGAACTCCCTGTGGTA	1680
BUC30-SGR      ATGTTAGACTTATTTGCTAGACTCAGAAACTACATCTTCTGCAAAGAACTCCCTGTGGCA	1680
               ********************************************************** *

Heinz1706      AGTTCATAATAAATTGCCACCATATCTATGTATGTATGTCGTTCGAACTTCCCAAAATTG	1740
KNR3           AGTTCATAATAAATTGCCACCATATCTATGTATGTATGTCGTTCGAACTTCCCAAAATTG	1740
BUC30-SGR      AGTTCATAATAAATTGCCACCATATCTATGTATGTATGTCGTTCGAACTTCCCAAAATTG	1740
               ************************************************************

Heinz1706      TTATTGGTCCTGTGTCAGATCCTTCTTTTGGAGGATCAAACACACAACCATAGGTTAATA	1800
KNR3           TTATTGGTCCTGTGTCAGATCCTTCTTTTGGAGGATCAAACACACAACCATAGGTTAATA	1800
BUC30-SGR      TTATTGGTCCTGTGTCAGATCCTTCTTTTGGAGGATCAAACACACAACCATAGGTTAATA	1800
               ************************************************************

Heinz1706      GTACCATATTTTCATAACTTGTGTTTTTATTTTGTTTGCATTAGGTTCTCAAGGCTTTTG	1860
KNR3           GTACCATATTTTCATAACTTGTGTTTTTATTTTGTTTGCATTAGGTTCTCAAGGCTTTTG	1860
BUC30-SGR      GTACCATATTTTCATAACTTGTGTTTTTATTTTGTTTGCATTAGGTTCTCAAGGCTTTTG	1860
               ************************************************************

Heinz1706      TTCATGGAGATGAGAATTTACTAAGGAATTATCCAGAGTTACAAGAAGCTTTAGTTTGGG	1920
KNR3           TTCATGGAGATGAGAATTTACTAAGGAATTATCCAGAGTTACAAGAAGCTTTAGTTTGGG	1920
BUC30-SGR      TTCATGGAGATGAGAATTTACTAAGGAATTATCCAGAGTTACAAGAAGCTTTAGTTTGGG	1920
               ************************************************************

Heinz1706      TATATTTTCATTCAAACATTCAAGAATTCAACAAAGTAGAATGTTGGGGTCCACTCAGAG	1980
KNR3           TATATTTTCATTCAAACATTCAAGAATTCAACAAAGTAGAATGTTGGGGTCCACTCAGAG	1980
BUC30-SGR      TATATTTTCATTCAAACATTCAAGAATTCAACAAAGTAGAATGTTGGGGTCCACTCAGAG	1980
               ************************************************************

Heinz1706      ATGCAACTTCCCCCTCATCTTCTTCTGGTGGGGTAGGTGGGGTGAAGAGTACAAGTTTTA	2040
KNR3           ATGCAACTTCCCCCTCATCTTCTTCTGGTGGGGTAGGTGGGGTGAAGAGTACAAGTTTTA	2040
BUC30-SGR      ATGCAACTTCCCCCTCATCTTCTTCTGGTGGGGTAGGTGGGGTGAAGAGTACAAGTTTTA	2040
               ************************************************************

Heinz1706      CAAGCAATAGCAACAAAAAATGGGAATTACCAAAGCCTTGTGAAGAGGCTTGTGCCTGTT	2100
KNR3           CAAGCAATAGCAACAAAAAATGGGAATTACCAAAGCCTTGTGAAGAGGCTTGTGCCTGTT	2100
BUC30-SGR      CAAGCAATAGCAACAAAAAATGGGAATTACCAAAGCCTTGTGAAGAGGCTTGTGCCTGTT	2100
               ************************************************************

Heinz1706      GCTTTCCCCCAGTGAGTGTTATGCCTTGGCTTTCTTCAAATCTTGATGGGGTAGGTGAGG	2160
KNR3           GCTTTCCCCCAGTGAGTGTTATGCCTTGGCTTTCTTCAAATCTTGATGGGGTAGGTGAGG	2160
BUC30-SGR      GCTTTCCCCCAGTGAGTGTTATGCCTTGGCTTTCTTCAAATCTTGATGGGGTAGGTGAGG	2160
               ************************************************************

Heinz1706      AAAATGGGACCATCCAACAAGGCTTGCAAGAGCAGCAAAGTTGA	2204
KNR3           AAAATGGGACCATCCAACAAGGCTTGCAAGAGCAGCAAAGTTGA	2204
BUC30-SGR      AAAATGGGACCATCCAACAAGGCTTGCAAGAGCAGCAAAGTTGA	2204
               ********************************************

>Heinz1706 -SGR-CDS
ATGGGAACTTTGACTACTTCTCTAGTGGTTCCATCTAAGCTCAACAATGAACAACAGAGCTCTATTTTTATACACAAAACTAGAAGGAAATGCAAGAAGAATCAATCCATAGTACCTGTGGCAAGGTTATTTGGACCAGCTATATTTGAAGCTTCAAAATTGAAGGTACTTTTTTTGGGAGTTGATGAAGAAAAGCATCCAGGAAAGTTGCCAAGAACATATACACTGACTCATAGTGATATTACTTCTAAACTTACTTTGGCTATCTCCCAAACCATCAATAATTCTCAGTTGCAAGGTTGGTATAACAGACTTCAAAGAGATGAAGTTGTTGCAGAGTGGAAGAAAGTAAAAGGGAAGATGTCACTTCATGTCCATTGCCACATTAGTGGAGGCCATTTTATGTTAGACTTATTTGCTAGACTCAGAAACTACATCTTCTGCAAAGAACTCCCTGTGGTTCTCAAGGCTTTTGTTCATGGAGATGAGAATTTACTAAGGAATTATCCAGAGTTACAAGAAGCTTTAGTTTGGGTATATTTTCATTCAAACATTCAAGAATTCAACAAAGTAGAATGTTGGGGTCCACTCAGAGATGCAACTTCCCCCTCATCTTCTTCTGGTGGGGTAGGTGGGGTGAAGAGTACAAGTTTTACAAGCAATAGCAACAAAAAATGGGAATTACCAAAGCCTTGTGAAGAGGCTTGTGCCTGTTGCTTTCCCCCAGTGAGTGTTATGCCTTGGCTTTCTTCAAATCTTGATGGGGTAGGTGAGGAAAATGGGACCATCCAACAAGGCTTGCAAGAGCAGCAAAGTTGA
>KNR3 -SGR-CDS
ATGGGAACTTTGACTACTTCTCTAGTGGTTCCATCTAAGCTCAACAATGAACAACAGAGCTCTATTTTTATACACAAAACTAGAAGGAAATGCAAGAAGAATCAATCCATAGTACCTGTGGCAAGGTTATTTGGACCAGCTATATTTGAAGCTTCAAAATTGAAGGTACTTTTTTTGGGAGTTGATGAAGAAAAGCATCCAGGAAAGTTGCCAAGAACATATACACTGACTCATAGTGATATTACTTCTAAACTTACTTTGGCTATCTCCCAAACCATCAATAATTCTCAGTTGCAAGGTTGGTATAACAGACTTCAAAGAGATGAAGTTGTTGCAGAGTGGAAGAAAGTAAAAGGGAAGATGTCACTTCATGTCCATTGCCACATTAGTGGAGGCCATTTTATGTTAGACTTATTTGCTAGACTCAGAAACTACATCTTCTGCAAAGAACTCCCTGTGGTTCTCAAGGCTTTTGTTCATGGAGATGAGAATTTACTAAGGAATTATCCAGAGTTACAAGAAGCTTTAGTTTGGGTATATTTTCATTCAAACATTCAAGAATTCAACAAAGTAGAATGTTGGGGTCCACTCAGAGATGCAACTTCCCCCTCATCTTCTTCTGGTGGGGTAGGTGGGGTGAAGAGTACAAGTTTTACAAGCAATAGCAACAAAAAATGGGAATTACCAAAGCCTTGTGAAGAGGCTTGTGCCTGTTGCTTTCCCCCAGTGAGTGTTATGCCTTGGCTTTCTTCAAATCTTGATGGGGTAGGTGAGGAAAATGGGACCATCCAACAAGGCTTGCAAGAGCAGCAAAGTTGA
>BUC30 -SGR-CDS
ATGGGAACTTTGACTACTTCTCTAGTGGTTCCATCTAAGCTCAACAATGAACAACAGAGCTCTATTTTTATACACAAAACTAGAAGGAAATGCAAGAAGAATCAATCCATAGTACCTGTGGCAAGGTTATTTGGACCAGCTATATTTGAAGCTTCAAAATTGAAGGTACTTTTTTTGGGAGTTGATGAAGAAAAGCATCCAGGAAAGTTGCCAAGAACATATACACTGACTCATAGTGATATTACTTCTAAACTTACTTTGGCTATCTCCCAAACCATCAATAATTCTCAGTTGCAAGGTTGGTATAACAGACTTCAAAGAGATGAAGTTGTTGCAGAGTGGAAGAAAGTAAAAGGGAAGATGTCACTTCATGTCCATTGCCACATTAGTGGAGGCCATTTTATGTTAGACTTATTTGCTAGACTCAGAAACTACATCTTCTGCAAAGAACTCCCTGTGGCAAGTTCATAATAAATTGCCACCATATCTATGTCTCAAGGCTTTTGTTCATGGAGATGAGAATTTACTAAGGAATTATCCAGAGTTACAAGAAGCTTTAGTTTGGGTATATTTTCATTCAAACATTCAAGAATTCAACAAAGTAGAATGTTGGGGTCCACTCAGAGATGCAACTTCCCCCTCATCTTCTTCTGGTGGGGTAGGTGGGGTGAAGAGTACAAGTTTTACAAGCAATAGCAACAAAAAATGGGAATTACCAAAGCCTTGTGAAGAGGCTTGTGCCTGTTGCTTTCCCCCAGTGAGTGTTATGCCTTGGCTTTCTTCAAATCTTGATGGGGTAGGTGAGGAAAATGGGACCATCCAACAAGGCTTGCAAGAGCAGCAAAGTTGA

Heinz1706      ATGGGAACTTTGACTACTTCTCTAGTGGTTCCATCTAAGCTCAACAATGAACAACAGAGC	60
KNR3           ATGGGAACTTTGACTACTTCTCTAGTGGTTCCATCTAAGCTCAACAATGAACAACAGAGC	60
BUC30          ATGGGAACTTTGACTACTTCTCTAGTGGTTCCATCTAAGCTCAACAATGAACAACAGAGC	60
               ************************************************************

Heinz1706      TCTATTTTTATACACAAAACTAGAAGGAAATGCAAGAAGAATCAATCCATAGTACCTGTG	120
KNR3           TCTATTTTTATACACAAAACTAGAAGGAAATGCAAGAAGAATCAATCCATAGTACCTGTG	120
BUC30          TCTATTTTTATACACAAAACTAGAAGGAAATGCAAGAAGAATCAATCCATAGTACCTGTG	120
               ************************************************************

Heinz1706      GCAAGGTTATTTGGACCAGCTATATTTGAAGCTTCAAAATTGAAGGTACTTTTTTTGGGA	180
KNR3           GCAAGGTTATTTGGACCAGCTATATTTGAAGCTTCAAAATTGAAGGTACTTTTTTTGGGA	180
BUC30          GCAAGGTTATTTGGACCAGCTATATTTGAAGCTTCAAAATTGAAGGTACTTTTTTTGGGA	180
               ************************************************************

Heinz1706      GTTGATGAAGAAAAGCATCCAGGAAAGTTGCCAAGAACATATACACTGACTCATAGTGAT	240
KNR3           GTTGATGAAGAAAAGCATCCAGGAAAGTTGCCAAGAACATATACACTGACTCATAGTGAT	240
BUC30          GTTGATGAAGAAAAGCATCCAGGAAAGTTGCCAAGAACATATACACTGACTCATAGTGAT	240
               ************************************************************

Heinz1706      ATTACTTCTAAACTTACTTTGGCTATCTCCCAAACCATCAATAATTCTCAGTTGCAAGGT	300
KNR3           ATTACTTCTAAACTTACTTTGGCTATCTCCCAAACCATCAATAATTCTCAGTTGCAAGGT	300
BUC30          ATTACTTCTAAACTTACTTTGGCTATCTCCCAAACCATCAATAATTCTCAGTTGCAAGGT	300
               ************************************************************

Heinz1706      TGGTATAACAGACTTCAAAGAGATGAAGTTGTTGCAGAGTGGAAGAAAGTAAAAGGGAAG	360
KNR3           TGGTATAACAGACTTCAAAGAGATGAAGTTGTTGCAGAGTGGAAGAAAGTAAAAGGGAAG	360
BUC30          TGGTATAACAGACTTCAAAGAGATGAAGTTGTTGCAGAGTGGAAGAAAGTAAAAGGGAAG	360
               ************************************************************

Heinz1706      ATGTCACTTCATGTCCATTGCCACATTAGTGGAGGCCATTTTATGTTAGACTTATTTGCT	420
KNR3           ATGTCACTTCATGTCCATTGCCACATTAGTGGAGGCCATTTTATGTTAGACTTATTTGCT	420
BUC30          ATGTCACTTCATGTCCATTGCCACATTAGTGGAGGCCATTTTATGTTAGACTTATTTGCT	420
               ************************************************************

Heinz1706      AGACTCAGAAACTACATCTTCTGCAAAGAACTCCCTGTGGT-------------------	461	
KNR3           AGACTCAGAAACTACATCTTCTGCAAAGAACTCCCTGTGGT-------------------	461
BUC30          AGACTCAGAAACTACATCTTCTGCAAAGAACTCCCTGTGGCAAGTTCATAATAAATTGCC	480
               ****************************************                    

Heinz1706      ------------TCTCAAGGCTTTTGTTCATGGAGATGAGAATTTACTAAGGAATTATCC	509
KNR3           ------------TCTCAAGGCTTTTGTTCATGGAGATGAGAATTTACTAAGGAATTATCC	509
BUC30          ACCATATCTATGTCTCAAGGCTTTTGTTCATGGAGATGAGAATTTACTAAGGAATTATCC	540
                           ************************************************

Heinz1706      AGAGTTACAAGAAGCTTTAGTTTGGGTATATTTTCATTCAAACATTCAAGAATTCAACAA	569
KNR3           AGAGTTACAAGAAGCTTTAGTTTGGGTATATTTTCATTCAAACATTCAAGAATTCAACAA	569
BUC30          AGAGTTACAAGAAGCTTTAGTTTGGGTATATTTTCATTCAAACATTCAAGAATTCAACAA	600
               ************************************************************

Heinz1706      AGTAGAATGTTGGGGTCCACTCAGAGATGCAACTTCCCCCTCATCTTCTTCTGGTGGGGT	629
KNR3           AGTAGAATGTTGGGGTCCACTCAGAGATGCAACTTCCCCCTCATCTTCTTCTGGTGGGGT	629
BUC30          AGTAGAATGTTGGGGTCCACTCAGAGATGCAACTTCCCCCTCATCTTCTTCTGGTGGGGT	660
               ************************************************************

Heinz1706      AGGTGGGGTGAAGAGTACAAGTTTTACAAGCAATAGCAACAAAAAATGGGAATTACCAAA	689
KNR3           AGGTGGGGTGAAGAGTACAAGTTTTACAAGCAATAGCAACAAAAAATGGGAATTACCAAA	689
BUC30          AGGTGGGGTGAAGAGTACAAGTTTTACAAGCAATAGCAACAAAAAATGGGAATTACCAAA	720
               ************************************************************

Heinz1706      GCCTTGTGAAGAGGCTTGTGCCTGTTGCTTTCCCCCAGTGAGTGTTATGCCTTGGCTTTC	749
KNR3           GCCTTGTGAAGAGGCTTGTGCCTGTTGCTTTCCCCCAGTGAGTGTTATGCCTTGGCTTTC	749
BUC30          GCCTTGTGAAGAGGCTTGTGCCTGTTGCTTTCCCCCAGTGAGTGTTATGCCTTGGCTTTC	780
               ************************************************************

Heinz1706      TTCAAATCTTGATGGGGTAGGTGAGGAAAATGGGACCATCCAACAAGGCTTGCAAGAGCA	809
KNR3           TTCAAATCTTGATGGGGTAGGTGAGGAAAATGGGACCATCCAACAAGGCTTGCAAGAGCA	809
BUC30          TTCAAATCTTGATGGGGTAGGTGAGGAAAATGGGACCATCCAACAAGGCTTGCAAGAGCA	840
               ************************************************************

Heinz1706      GCAAAGTTGA	819
KNR3           GCAAAGTTGA	819
BUC30          GCAAAGTTGA	850
               **********

>Heinz1706 -SGR-Protein
MGTLTTSLVVPSKLNNEQQSSIFIHKTRRKCKKNQSIVPVARLFGPAIFEASKLKVLFLG
VDEEKHPGKLPRTYTLTHSDITSKLTLAISQTINNSQLQGWYNRLQRDEVVAEWKKVKGK
MSLHVHCHISGGHFMLDLFARLRNYIFCKELPVVLKAFVHGDENLLRNYPELQEALVWVY
FHSNIQEFNKVECWGPLRDATSPSSSSGGVGGVKSTSFTSNSNKKWELPKPCEEACACCF
PPVSVMPWLSSNLDGVGEENGTIQQGLQEQQS-
>KNR3 -SGR-Protein
MGTLTTSLVVPSKLNNEQQSSIFIHKTRRKCKKNQSIVPVARLFGPAIFEASKLKVLFLG
VDEEKHPGKLPRTYTLTHSDITSKLTLAISQTINNSQLQGWYNRLQRDEVVAEWKKVKGK
MSLHVHCHISGGHFMLDLFARLRNYIFCKELPVVLKAFVHGDENLLRNYPELQEALVWVY
FHSNIQEFNKVECWGPLRDATSPSSSSGGVGGVKSTSFTSNSNKKWELPKPCEEACACCF
PPVSVMPWLSSNLDGVGEENGTIQQGLQEQQS-
>BUC30 -SGR-Protein
MGTLTTSLVVPSKLNNEQQSSIFIHKTRRKCKKNQSIVPVARLFGPAIFEASKLKVLFLG
VDEEKHPGKLPRTYTLTHSDITSKLTLAISQTINNSQLQGWYNRLQRDEVVAEWKKVKGK
MSLHVHCHISGGHFMLDLFARLRNYIFCKELPVASS-


Heinz1706      MGTLTTSLVVPSKLNNEQQSSIFIHKTRRKCKKNQSIVPVARLFGPAIFEASKLKVLFLG	60
KNR3           MGTLTTSLVVPSKLNNEQQSSIFIHKTRRKCKKNQSIVPVARLFGPAIFEASKLKVLFLG	60
BUC30          MGTLTTSLVVPSKLNNEQQSSIFIHKTRRKCKKNQSIVPVARLFGPAIFEASKLKVLFLG	60
               ************************************************************

Heinz1706      VDEEKHPGKLPRTYTLTHSDITSKLTLAISQTINNSQLQGWYNRLQRDEVVAEWKKVKGK	120
KNR3           VDEEKHPGKLPRTYTLTHSDITSKLTLAISQTINNSQLQGWYNRLQRDEVVAEWKKVKGK	120
BUC30          VDEEKHPGKLPRTYTLTHSDITSKLTLAISQTINNSQLQGWYNRLQRDEVVAEWKKVKGK	120
               ************************************************************

Heinz1706      MSLHVHCHISGGHFMLDLFARLRNYIFCKELPVVLKAFVHGDENLLRNYPELQEALVWVY	180
KNR3           MSLHVHCHISGGHFMLDLFARLRNYIFCKELPVVLKAFVHGDENLLRNYPELQEALVWVY	180
BUC30          MSLHVHCHISGGHFMLDLFARLRNYIFCKELPVASS------------------------	156
               *********************************. .                        

Heinz1706      FHSNIQEFNKVECWGPLRDATSPSSSSGGVGGVKSTSFTSNSNKKWELPKPCEEACACCF	240
KNR3           FHSNIQEFNKVECWGPLRDATSPSSSSGGVGGVKSTSFTSNSNKKWELPKPCEEACACCF	240
BUC30          ------------------------------------------------------------	156
                                                                           

Heinz1706      PPVSVMPWLSSNLDGVGEENGTIQQGLQEQQS	272
KNR3           PPVSVMPWLSSNLDGVGEENGTIQQGLQEQQS	272
BUC30          --------------------------------	156
