# Supplementary material for: Molecular Insights Reveal Psy1, SGR, and SlMYB12 Genes are Associated with Diverse Fruit Color Pigments in Tomato (Solanum lycopersicum L.)
Source: Molecules. 2017 Dec 8;22(12):2180. doi: 10.3390/molecules22122180 (PMC6149895; doi:10.3390/molecules22122180)
Supplement: Supplementary file 1 [file molecules-22-02180-s001.zip › Supplementary materials/Supplementary Tables.xls]

## Sheet: Supplementary Table 1
Supplementary Table 1 Primers and probes used in this study
Primer name	Sequence (5’-3’)	Purpose
Psy1F4	AACAAATTGCATTCTCCATTCTTGGA	Confirm Psy1 mutation
Psy1CDSF	ATGTCTGTTGCCTTGTTATGGGTTGTTTC	Confirm Psy1 mutation
Psy1F7	GTGGTGAAGTATGTGCAGAGTATGCA	Confirm Psy1 mutation
Psy1R5	TGCATACTCTGCACATACTTCACCAC	Confirm Psy1 mutation
Psy1R6	GAAACAACCCATAACAAGGCAACAGACAT	Confirm Psy1 mutation
Psy1RTR1	ACCGTACCAGCAACATAATAACAATA	Confirm Psy1 mutation
SGR1CDSF	ATGGGAACTTTGACTACTTCTCTAG	SGR cloning
SGR1CDSR	TCAACTTTGCTGCTCTTGCAAGCCT	SGR cloning
SGR1Prob4P5R-C	ATGAACTTGCCACAGGGAGTTCTTTGCA	Probe for BUC30 at position 1679 of the SGR gDNA
SGR4-aR2	AGGATCTGACACAGGACCAATAACA	Amplification of SGR1Prob4P5R-C
SGR4-aF2	GAAGATGTCACTTCATGTCCATTG	Amplification of SGR1Prob4P5R-C
MYB12 603del-aF1	GTGACGAACAACCGACCTAGAATAA	Confirm SlMYB12 mutation
MYB12 603del-aR6	GCGGACAAAGTTAATTGGTCACTCA	Confirm SlMYB12 mutation
MYB12 603del-aR5	ATTCTAGCGTTATCAGTCGGCATACA	Confirm SlMYB12 mutation

## Sheet: Supplementary Table 2
Supplementary Table 2 Phenotypes of F2 population segregate for eight fruit colour of a cross between KNR3 x BUC30 with chi-squre test for goodness of fit
Fruit Color	Number of plants in F1 generation	Number of plants in F2 generation	Chi-squre value with (27: 9: 9: 9: 3: 3: 3: 1) ratio
Red	11	226
Yellow	0	67
Brown	0	64	5.9 ns (p<0.05)
Pink	0	58	Fit well in the expected ratio for segregation of 3 pair of genes
Light yellow	0	24
Pink brown	0	20
Yellow green	0	27
Green	0	8
Total	11	494

## Sheet: Supplementary Table 3
Supplementary Table 3 Respective Phenotype and genotype of F2 population of a cross between KNR3 x BUC30
KNR3xBUC30 (F2)
Progeny number	Phenotype	Genotype
		PSY1	SGR	SlMYB12
#1	Brown	N	GG	DN
#2	Red	N	AG	DN
#3	Yellow	M	AA	DN
#4	Yellow	M	AA	NN
#5	Brown	N	GG	DN
#6	Brown	N	GG	DN
#7	Yellow	M	AG	DN
#8	Yellow Green	M	GG	NN
#9	Brown	N	GG	DN
#10	Pink	N	AG	DD
#11	Yellow Green	M	GG	DN
#12	Red	N	AG	DN
#13	Brown	N	GG	DN
#14	Yellow Green	M	GG	NN
#15	Red	N	AG	NN
#16	Red	N	AG	DN
#17	Pink	N	AG	DD
#18	Red	N	AA	NN
#19	Red	N	AA	NN
#20	Brown	N	GG	NN
#21	Red	N	AG	NN
#22	Yellow Green	M	GG	NN
#23	Pink Brown	N	GG	DD
#24	Green	M	GG	DD
#25	Yellow Green	M	GG	DN
#26	Red	N	AG	NN
#27	Red	N	AG	NN
#28	Red	N	AG	NN
#29	Red	N	AA	DN
#30	Pink	N	AG	DD
#31	Pink	N	AG	DD
#32	Brown	N	GG	DN
#33	Light Yellow	M	AA	DD
#34	Brown	N	GG	NN
#35	Pink	N	AG	DD
#36	Brown	N	GG	NN
#37	Red	N	AA	DN
#38	Brown	N	GG	DN
#39	Red	N	AA	DN
#40	Yellow	M	AG	DN
#41	Red	N	AG	NN
#42	Pink	N	AA	DD
#43	Light Yellow	M	AA	DD
#44	Red	N	AG	DN
#45	Red	N	AA	NN
#46	Red	N	AG	NN
#47	Pink	N	AA	DD
#48	Red	N	AA	NN
#49	Yellow Green	M	GG	DN
#50	Yellow Green	M	GG	NN
#51	Light Yellow	M	AG	DD
#52	Brown	N	GG	DN
#53	Red	N	AG	DN
#54	Light Yellow	M	AA	DD
#55	Yellow	M	AG	NN
#56	Red	N	AG	DN
#57	Yellow	M	AG	NN
#58	Red	N	AA	DN
#59	Red	N	AA	NN
#60	Red	N	AG	DN
#61	Red	N	AA	DN
#62	Pink	N	AG	DD
#63	Yellow	M	AG	DN
#64	Pink Brown	N	GG	DD
#65	Pink	N	AG	DD
#66	Red	N	AA	DN
#67	Green	M	GG	DD
#68	Yellow	M	AG	DN
#69	Red	N	AG	NN
#70	Pink	N	AG	DD
#71	Red	N	AG	DN
#72	Yellow Green	M	GG	DN
#73	Red	N	AG	DN
#74	Red	N	AG	NN
#75	Red	N	AG	DN
#76	Yellow	M	AG	DN
#77	Red	N	AG	DN
#78	Red	N	AG	NN
#79	Red	N	AA	DN
#80	Yellow	M	AG	NN
#81	Red	N	AA	NN
#82	Red	N	AA	NN
#83	Yellow	M	AG	DN
#84	Yellow Green	M	GG	DN
#85	Brown	N	GG	DN
#86	Red	N	AG	DN
#87	Red	N	AA	DN
#88	Red	N	AG	DN
#89	Brown	N	GG	NN
#90	Yellow	M	AG	NN
#91	Yellow	M	AG	NN
#92	Yellow Green	M	GG	NN
#93	Red	N	AG	NN
#94	Red	N	AG	DN
#95	Red	N	AG	DN
#96	Green	M	GG	DD
#97	Brown	N	GG	DN
#98	Red	N	AG	NN
#99	Light Yellow	M	AG	DD
#100	Yellow Green	M	GG	NN
#101	Red	N	AG	DN
#102	Red	N	AG	DN
#103	Light Yellow	M	AG	DD
#104	Yellow	M	AA	DN
#105	Red	N	AG	DN
#106	Brown	N	GG	DN
#107	Red	N	AA	NN
#108	Red	N	AG	DN
#109	Pink Brown	N	GG	DD
#110	Brown	N	GG	NN
#111	Brown	N	GG	NN
#112	Pink	N	AA	DD
#113	Red	N	AA	DN
#114	Red	N	AG	NN
#115	Pink Brown	N	GG	DD
#116	Red	N	AG	DN
#117	Pink	N	AA	DD
#118	Yellow	M	AG	NN
#119	Yellow Green	M	GG	NN
#120	Red	N	AG	NN
#121	Pink	N	AG	DD
#122	Red	N	AG	NN
#123	Red	N	AA	NN
#124	Brown	N	GG	NN
#125	Yellow Green	M	GG	NN
#126	Red	N	AG	DN
#127	Yellow	M	AG	DN
#128	Yellow Green	M	GG	NN
#129	Brown	N	GG	DN
#130	Red	N	AA	DN
#131	Red	N	AA	DN
#132	Brown	N	GG	DN
#133	Red	N	AG	DN
#134	Brown	N	GG	DN
#135	Red	N	AG	NN
#136	Brown	N	GG	DN
#137	Brown	N	GG	NN
#138	Yellow Green	M	GG	DN
#139	Yellow	M	AA	DN
#140	Red	N	AG	DN
#141	Red	N	AG	DN
#142	Pink Brown	N	GG	DD
#143	Pink	N	AG	DD
#144	Red	N	AA	DN
#145	Red	N	AG	DN
#146	Yellow	M	AA	DN
#147	Light Yellow	M	AA	DD
#148	Yellow Green	M	GG	NN
#149	Yellow	M	AG	NN
#150	Red	N	AA	DN
#151	Red	N	AG	DN
#152	Red	N	AG	NN
#153	Green	M	GG	DD
#154	Brown	N	GG	DN
#155	Red	N	AG	NN
#156	Red	N	AG	DN
#157	Yellow Green	M	GG	DN
#158	Pink Brown	N	GG	DD
#159	Red	N	AG	NN
#160	Pink	N	AG	DD
#161	Yellow	M	AA	DN
#162	Red	N	AA	DN
#163	Red	N	AG	NN
#164	Red	N	AA	DN
#165	Red	N	AA	NN
#166	Yellow Green	M	GG	DN
#167	Pink	N	AA	DD
#168	Red	N	AG	NN
#169	Red	N	AG	NN
#170	Yellow	M	AG	DN
#171	Light Yellow	M	AA	DD
#172	Red	N	AG	DN
#173	Yellow Green	M	GG	DN
#174	Red	N	AG	DN
#175	Brown	N	GG	NN
#176	Red	N	AA	DN
#177	Red	N	AA	DN
#178	Red	N	AA	NN
#179	Yellow	M	AG	NN
#180	Yellow	M	AA	DN
#181	Light Yellow	M	AG	DD
#182	Red	N	AA	DN
#183	Red	N	AG	DN
#184	Light Yellow	M	AG	DD
#185	Red	N	AG	NN
#186	Yellow Green	M	GG	DN
#187	Yellow	M	AG	DN
#188	Red	N	AG	DN
#189	Red	N	AG	DN
#190	Red	N	AA	DN
#191	Pink	N	AA	DD
#192	Red	N	AA	DN
#193	Red	N	AG	DN
#194	Red	N	AG	NN
#195	Brown	N	GG	DN
#196	Red	N	AA	DN
#197	Pink	N	AG	DD
#198	Pink	N	AG	DD
#199	Red	N	AG	NN
#200	Red	N	AG	DN
#201	Yellow	M	AG	DN
#202	Red	N	AG	NN
#203	Brown	N	GG	NN
#204	Brown	N	GG	NN
#205	Red	N	AG	NN
#206	Pink	N	AG	DD
#207	Brown	N	GG	DN
#208	Red	N	AG	DN
#209	Yellow	M	AG	DN
#210	Red	N	AA	DN
#211	Red	N	AG	DN
#212	Red	N	AA	NN
#213	Red	N	AG	DN
#214	Red	N	AG	DN
#215	Pink	N	AA	DD
#216	Red	N	AG	DN
#217	Red	N	AA	DN
#218	Yellow	M	AA	DN
#219	Green	M	GG	DD
#220	Yellow	M	AG	DN
#221	Red	N	AG	NN
#222	Yellow	M	AG	DN
#223	Red	N	AG	NN
#224	Yellow	M	AG	NN
#225	Brown	N	GG	NN
#226	Red	N	AG	NN
#227	Red	N	AG	DN
#228	Red	N	AG	NN
#229	Pink Brown	N	GG	DD
#230	Pink	N	AG	DD
#231	Pink Brown	N	GG	DD
#232	Yellow Green	M	GG	NN
#233	Light Yellow	M	AG	DD
#234	Yellow	M	AG	NN
#235	Red	N	AA	DN
#236	Red	N	AA	DN
#237	Yellow Green	M	GG	DN
#238	Brown	N	GG	DN
#239	Red	N	AA	NN
#240	Pink Brown	N	GG	DD
#241	Red	N	AA	NN
#242	Red	N	AG	DN
#243	Red	N	AG	NN
#244	Light Yellow	M	AG	DD
#245	Red	N	AA	NN
#246	Pink	N	AA	DD
#247	Pink	N	AG	DD
#248	Red	N	AG	DN
#249	Red	N	AG	NN
#250	Red	N	AA	NN
#251	Pink	N	AG	DD
#252	Red	N	AG	DN
#253	Red	N	AG	NN
#254	Red	N	AG	NN
#255	Yellow	M	AA	NN
#256	Yellow Green	M	GG	NN
#257	Brown	N	GG	NN
#258	Red	N	AA	DN
#259	Red	N	AG	DN
#260	Red	N	AG	NN
#261	Pink	N	AG	DD
#262	Red	N	AA	DN
#263	Brown	N	GG	DN
#264	Light Yellow	M	AA	DD
#265	Red	N	AA	DN
#266	Yellow Green	M	GG	NN
#267	Light Yellow	M	AG	DD
#268	Red	N	AG	DN
#269	Light Yellow	M	AG	DD
#270	Pink Brown	N	GG	DD
#271	Pink	N	AG	DD
#272	Pink	N	AA	DD
#273	Yellow	M	AG	DN
#274	Red	N	AG	DN
#275	Yellow	M	AA	DN
#276	Red	N	AA	DN
#277	Light Yellow	M	AA	DD
#278	Pink	N	AG	DD
#279	Yellow	M	AA	DN
#280	Red	N	AG	DN
#281	Red	N	AG	DN
#282	Red	N	AA	DN
#283	Red	N	AG	NN
#284	Red	N	AA	DN
#285	Red	N	AG	DN
#286	Red	N	AG	DN
#287	Light Yellow	M	AA	DD
#288	Red	N	AA	DN
#289	Brown	N	GG	DN
#290	Red	N	AA	DN
#291	Yellow Green	M	GG	NN
#292	Yellow Green	M	GG	NN
#293	Pink	N	AA	DD
#294	Light Yellow	M	AG	DD
#295	Red	N	AA	DN
#296	Red	N	AG	DN
#297	Red	N	AA	NN
#298	Pink	N	AG	DD
#299	Red	N	AA	DN
#300	Red	N	AG	DN
#301	Yellow	M	AG	DN
#302	Pink Brown	N	GG	DD
#303	Red	N	AA	DN
#304	Pink	N	AG	DD
#305	Pink	N	AA	DD
#306	Green	M	GG	DD
#307	Pink	N	AG	DD
#308	Brown	N	GG	DN
#309	Red	N	AA	DN
#310	Yellow	M	AG	NN
#311	Red	N	AG	DN
#312	Yellow	M	AG	NN
#313	Red	N	AG	NN
#314	Red	N	AA	DN
#315	Red	N	AA	DN
#316	Red	N	AG	DN
#317	Yellow	M	AG	NN
#318	Yellow	M	AA	DN
#319	Red	N	AG	NN
#320	Red	N	AG	DN
#321	Brown	N	GG	NN
#322	Brown	N	GG	DN
#323	Red	N	AG	DN
#324	Red	N	AA	NN
#325	Red	N	AG	NN
#326	Pink Brown	N	GG	DD
#327	Brown	N	GG	NN
#328	Yellow Green	M	GG	DN
#329	Yellow	M	AA	NN
#330	Brown	N	GG	DN
#331	Yellow	M	AG	DN
#332	Green	M	GG	DD
#333	Red	N	AA	NN
#334	Brown	N	GG	DN
#335	Yellow	M	AA	NN
#336	Red	N	AG	DN
#337	Red	N	AG	DN
#338	Red	N	AA	NN
#339	Red	N	AA	NN
#340	Red	N	AG	NN
#341	Pink Brown	N	GG	DD
#342	Pink	N	AA	DD
#343	Light Yellow	M	AG	DD
#344	Pink Brown	N	GG	DD
#345	Yellow	M	AG	NN
#346	Brown	N	GG	NN
#347	Red	N	AG	NN
#348	Yellow	M	AG	DN
#349	Red	N	AA	DN
#350	Red	N	AA	DN
#351	Red	N	AG	DN
#352	Red	N	AG	DN
#353	Brown	N	GG	DN
#354	Yellow	M	AG	DN
#355	Pink Brown	N	GG	DD
#356	Light Yellow	M	AA	DD
#357	Red	N	AA	DN
#358	Green	M	GG	DD
#359	Pink	N	AG	DD
#360	Red	N	AG	DN
#361	Red	N	AG	DN
#362	Pink	N	AG	DD
#363	Red	N	AA	DN
#364	Red	N	AG	DN
#365	Pink	N	AA	DD
#366	Red	N	AA	NN
#367	Red	N	AG	NN
#368	Pink Brown	N	GG	DD
#369	Brown	N	GG	DN
#370	Red	N	AG	DN
#371	Red	N	AG	DN
#372	Yellow	M	AA	DN
#373	Red	N	AG	NN
#374	Light Yellow	M	AG	DD
#375	Red	N	AG	DN
#376	Red	N	AG	NN
#377	Pink	N	AA	DD
#378	Yellow	M	AA	DN
#379	Red	N	AG	DN
#380	Red	N	AA	DN
#381	Light Yellow	M	AG	DD
#382	Red	N	AG	NN
#383	Red	N	AG	DN
#384	Red	N	AG	DN
#385	Red	N	AG	DN
#386	Brown	N	GG	NN
#387	Brown	N	GG	NN
#388	Red	N	AA	NN
#389	Brown	N	GG	DN
#390	Red	N	AG	DN
#391	Red	N	AA	DN
#392	Pink	N	AA	DD
#393	Pink	N	AG	DD
#394	Red	N	AG	NN
#395	Pink	N	AG	DD
#396	Brown	N	GG	DN
#397	Red	N	AG	DN
#398	Red	N	AG	DN
#399	Brown	N	GG	DN
#400	Pink Brown	N	GG	DD
#401	Red	N	AG	NN
#402	Red	N	AA	DN
#403	Brown	N	GG	DN
#404	Yellow	M	AG	DN
#405	Pink	N	AG	DD
#406	Red	N	AG	DN
#407	Red	N	AG	DN
#408	Yellow	M	AG	DN
#409	Brown	N	GG	DN
#410	Pink	N	AA	DD
#411	Red	N	AA	DN
#412	Yellow	M	AA	DN
#413	Brown	N	GG	DN
#414	Brown	N	GG	DN
#415	Red	N	AG	NN
#416	Pink	N	AA	DD
#417	Brown	N	GG	DN
#418	Pink	N	AG	DD
#419	Red	N	AG	DN
#420	Brown	N	GG	DN
#421	Red	N	AG	DN
#422	Red	N	AG	NN
#423	Yellow	M	AG	DN
#424	Yellow	M	AG	DN
#425	Pink	N	AG	DD
#426	Pink Brown	N	GG	DD
#427	Yellow	M	AG	DN
#428	Yellow	M	AA	DN
#429	Red	N	AA	DN
#430	Red	N	AA	DN
#431	Red	N	AG	DN
#432	Yellow	M	AG	DN
#433	Brown	N	GG	DN
#434	Light Yellow	M	AG	DD
#435	Pink	N	AG	DD
#436	Red	N	AG	DN
#437	Pink	N	AG	DD
#438	Yellow	M	AA	NN
#439	Pink	N	AG	DD
#440	Red	N	AG	NN
#441	Yellow	M	AA	NN
#442	Red	N	AG	NN
#443	Pink	N	AG	DD
#444	Brown	N	GG	NN
#445	Red	N	AA	NN
#446	Red	N	AA	DN
#447	Pink	N	AG	DD
#448	Yellow	M	AA	DN
#449	Red	N	AG	DN
#450	Red	N	AG	DN
#451	Brown	N	GG	DN
#452	Red	N	AA	NN
#453	Brown	N	GG	DN
#454	Red	N	AA	DN
#455	Red	N	AG	NN
#456	Red	N	AG	NN
#457	Red	N	AG	NN
#458	Red	N	AG	NN
#459	Pink Brown	N	GG	DD
#460	Red	N	AA	DN
#461	Red	N	AG	NN
#462	Yellow	M	AG	DN
#463	Brown	N	GG	NN
#464	Red	N	AG	DN
#465	Red	N	AG	DN
#466	Brown	N	GG	DN
#467	Red	N	AA	DN
#468	Brown	N	GG	NN
#469	Pink Brown	N	GG	DD
#470	Pink	N	AA	DD
#471	Pink	N	AG	DD
#472	Light Yellow	M	AG	DD
#473	Brown	N	GG	DN
#474	Red	N	AA	DN
#475	Yellow	M	AG	NN
#476	Yellow	M	AG	NN
#477	Red	N	AG	DN
#478	Pink	N	AA	DD
#479	Red	N	AG	DN
#480	Red	N	AG	NN
#481	Brown	N	GG	NN
#482	Red	N	AG	DN
#483	Red	N	AA	DN
#484	Red	N	AG	DN
#485	Red	N	AA	DN
#486	Pink	N	AA	DD
#487	Yellow	M	AG	DN
#488	Yellow	M	AA	NN
#489	Brown	N	GG	NN
#490	Yellow	M	AA	NN
#491	Pink	N	AA	DD
#492	Yellow	M	AG	DN
#493	Yellow	M	AA	DN
#494	Pink	N	AG	DD
		N: Normal, M: Mutation		D: Deletion, N: Normal

## Sheet: Supplementary Table 4
Supplementary Table 4 HPLC analysis of carotenoid and chlorophyll content in F2 population fruits
Fruit color	Parents (KNR3, BUC30), Sample number in F2 generation	Phytoene			Phytofluene			cis-lycopene			trans-lycopene			γ- carotene			β-carotene			Lutein			Chlorophyll b			Chlorophyll a			Peel color
Red	KNR3	2.87	±	0.05	0.64	±	0.03	2.45	±	0.13	124.18	±	7.54	19.46	±	1.71	12.76	±	0.27	3.27	±	0.16	ND			ND			Present
Green	BUC30	ND			ND			ND			ND			ND			4.56	±	0.02	2.54	±	0.11	2.29	±	0.31	4.96	±	0.87	Absent
Fruit color	Sample number in F2 generation	Phytoene			Phytofluene			cis-lycopene			trans-lycopene			γ- carotene			β-carotene			Lutein			Chlorophyll b			Chlorophyll a			Peel color
Red	#15	2.76	±	0.24	1.91	±	0.17	3.12	±	0.56	110.34	±	13.18	19.11	±	1.23	9.97	±	0.97	2.59	±	0.28	ND			ND			Present
	#16	2.47	±	0.11	1.35	±	0.09	3.14	±	0.15	140	±	8.21	21.31	±	0.01	13.31	±	0.96	4.38	±	0.14	ND			ND			Present
	#18	1.39	±	0.08	0.76	±	0.01	1.15	±	0.03	127.59	±	3.07	18.24	±	1	12.7	±	0.21	3.7	±	0.1	ND			ND			Present
Brown	#1	0.93	±	0.02	0.51		0.01	1.21	±	0.02	55.08	±	5.2	5.35	±	1.05	12.5	±	1.15	3.93	±	0.21	2.12	±	0.11	4.35	±	0.25	Present
	#5	0.91	±	0	0.4	±	0.06	1.19	±	0.15	60.23	±	3.2	6.58	±	0.92	10.54	±	0.16	4.59	±	0.29	1.52	±	0.15	2.74	±	0.22	Present
	#9	0.55	±	0.03	0.21	±	0.05	0.9	±	0.24	51.77	±	2.07	6.14	±	0.82	11.71	±	0.55	4.36	±	0.87	2.16	±	0.78	4.48	±	0.87	Present
Yellow	#3	ND			ND			ND			ND			ND			1.77	±	0.01	2.32	±	0.03	ND			ND			Present
	#40	ND			ND			ND			ND			ND			2.03	±	0.25	1.97	±	0.02	ND			ND			Present
	#55	ND			ND			ND			ND			ND			2.19	±	0.17	1.62	±	0.1	ND			ND			Present
Yellow Green	#8	ND			ND			ND			ND			ND			3.95	±	0.03	2.81	±	0.12	2.2	±	0.16	5.24	±	0.32	Present
	#11	ND			ND			ND			ND			ND			4.21	±	0.06	2.33	±	0.09	1.7	±	0	4.56	±	0.04	Present
	#25	ND			ND			ND			ND			ND			7.54	±	0.02	3.48	±	0.21	1.9	±	0.1	4.83	±	0.52	Present
Pink	#17	2.76	±	0.02	0.48	±	0.04	1.58	±	0.02	99.63	±	1.08	9.83	±	0.06	19.86	±	0.46	3.08	±	0.03	ND			ND			Absent
	#31	2.37	±	0.31	1.46	±	0.02	1.5	±	0.1	97.57	±	2.7	13.35	±	0.48	21.71	±	1.05	3.33	±	0.3	ND			ND			Absent
	#35	2.64	±	0.02	0.47	±	0.01	1.86	±	0.08	106.91	±	2.49	12.29	±	0.14	18.74	±	0.57	3.99	±	0.12	ND			ND			Absent
Pink Brown	#23	1.29	±	0.15	0.32	±	0.16	0.74	±	0.07	32.93	±	1.2	9.76	±	0.5	9.08	±	0.24	2.96	±	0.16	1.53	±	0.16	2.62	±	0.96	Absent
	#115	1	±	0.03	0.37	±	0	0.86	±	0.11	31.77	±	0.29	9.75	±	0.42	8.88	±	0.14	3.87	±	0.03	2.45	±	0.07	4.49	±	0.72	Absent
	#142	1.93	±	0.66	1.5	±	0.28	2.13	±	0.26	37.56	±	14.6	12.21	±	2.29	10.35	±	1.95	3.36	±	0.27	1.44	±	0.18	2.68	±	0.35	Absent
Light Yellow	#33	ND			ND			ND			ND			ND			1.2	±	0.03	1.85	±	0.01	ND			ND			Absent
	#43	ND			ND			ND			ND			ND			1.29	±	0.05	2	±	0.11	ND			ND			Absent
	#99	ND			ND			ND			ND			ND			1.47	±	0.01	1.65	±	0.02	ND			ND			Absent
Green	#24	ND			ND			ND			ND			ND			2.92	±	0.07	2.71	±	0.01	1.88	±	0.07	4.29	±	0.3	Absent
	#67	ND			ND			ND			ND			ND			4.02	±	0.01	2.08	±	0.06	1.51	±	0.4	3.18	±	0.3	Absent
	#153	ND			ND			ND			ND			ND			4.66	±	0.11	2.46	±	0.07	1.94	±	0.25	4.76	±	0.66	Absent
The carotenoid pigments were quantified using HPLC (μg/g fresh weight) (n = 15 ± SEM). ND: Not detected
